# Supplementary material for: Functioning in adult patients with idiopathic inflammatory myopathy: Exploring the role of environmental factors using focus groups
Source: PLoS One. 2021 Feb 11;16(2):e0244959. doi: 10.1371/journal.pone.0244959 (PMC7877601; doi:10.1371/journal.pone.0244959)
Supplement: S1 Data — (XLSX) [file pone.0244959.s001.xlsx]

## Sheet: Notes
Each sheet contains different information:
Sample description: includes the information on sociodemographic and clinical data of participants
Categories FG 1: includes the second level categories that emerged in focus group 1 and inter-rater reliability indices
Categories FG 2: includes the second level categories that emerged in focus group 2 and inter-rater reliability indices
Categories FG 3: includes the second level categories that emerged in focus group 3 and inter-rater reliability indices
Categories FG 4: includes the second level categories that emerged in focus group 4 and inter-rater reliability indices
Categories FGs: includes the categories that emerged in the four focus groups and the frequency of apperarence of each category

## Sheet: Sample description
ID	Sex	Marital status	Living arrangement	Educational level	Employment status	Diagnosis	VAS score
1	Male	Single	Family	Secondary education	Pensioner	Antisynthetase syndrome	2
2	Female	Single	Family	Secondary education	Pensioner	Antisynthetase syndrome	4
3	Male	Divorced	Family	Secondary education	Pensioner	Immune-mediated necrotizing myopathy	4
4	Female	Married	Family	Higher education	Pensioner	Dermatomyositis	3
5	Female	Married	Family	Primary education	Pensioner	Dermatomyositis	2
6	Female	Married	Family	Primary education	Pensioner	Antisynthetase syndrome	1
7	Female	Married	Family	Primary education	Pensioner	Dermatomyositis	2
8	Male	Single	Alone	Other/unknown	Pensioner	Dermatomyositis	2
9	Female	Married	Family	Secondary education	Pensioner	Polymyositis	3
10	Male	Married	Family	Secondary education	Pensioner	Dermatomyositis	1
11	Female	Married	Family	Primary education	Pensioner	Immune-mediated necrotizing myopathy	1
12	Female	Widow	Family	Primary education	Pensioner	Polymyositis	1
13	Female	Divorced	Family	Primary education	Pensioner	Dermatomyositis	2
14	Female	Married	Family	Other/unknown	Pensioner	Dermatomyositis	1
15	Female	Single	Family	Primary education	Wage earner	Dermatomyositis	1
16	Female	Married	Family	Primary education	Pensioner	Antisynthetase syndrome	1
17	Female	Married	Family	Primary education	Pensioner	Dermatomyositis	1
18	Male	Married	Family	Secondary education	Wage earner	Dermatomyositis	1
19	Male	Married	Family	Secondary education	Pensioner	Antisynthetase syndrome	2
20	Female	Married	Family	Secondary education	Pensioner	Dermatomyositis	0
21	Female	Married	Family	Higher education	Wage earner	Dermatomyositis	1
22	Female	Married	Family	Higher education	Wage earner	Dermatomyositis	1
23	Female	Married	Family	Primary education	Pensioner	Immune-mediated necrotizing myopathy	2
24	Female	Married	Family	Primary education	Pensioner	Dermatomyositis	2
25	Male	Married	Family	Primary education	Pensioner	Dermatomyositis	4

## Sheet: Categories FG 1
ICF code	ICF category title		Inter-rater reliability	Value
e110	Products or substances for personal consumption		Number of agreements	533
e115	Products and technology for personal use in daily living		Number of disagreements	88
e120	Products and technology for personal indoor and outdoor mobility and transportation		Percentage of agreement	85.83
e125	Products and technology for communication		Kappa coefficient	0.72
e135	Products and technology for employment
e140	Products and technology for culture, recreation and sport
e150	Design, construction and building products and technology of buildings for public use
e155	Design, construction and building products and technology of buildings for private use
e165	Assets
e210	Physical geography
e220	Flora and fauna
e225	Climate
e240	Light
e250	Sound
e260	Air quality
e298	Natural environment and human-made changes to environment, other specified
e310	Immediate family
e320	Friends
e325	Acquaintances, peers, colleagues, neighbours and community members
e340	Personal care providers and personal assistants
e350	Domesticated animals
e355	Health professionals
e360	Other professionals
e399	Support and relationships, unspecified
e410	Individual attitudes of immediate family members
e425	Individual attitudes of acquaintances, peers, colleagues, neighbours and community members
e445	Individual attitudes of strangers
e450	Individual attitudes of health professionals
e460	Societal attitudes
e465	Social norms, practices and ideologies
e515	Architecture and construction services, systems and policies
e520	Open space planning services, systems and policies
e535	Communication services, systems and policies
e540	Transportation services, systems and policies
e555	Associations and organizational services, systems and policies
e560	Media services, systems and policies
e565	Economic services, systems and policies
e570	Social security services, systems and policies
e575	General social support services, systems and policies
e580	Health services, systems and policies
e590	Labour and employment services, systems and policies

## Sheet: Categories FG 2
ICF code	ICF category title		Inter-rater reliability	Value
e110	Products or substances for personal consumption		Number of agreements	480
e115	Products and technology for personal use in daily living		Number of disagreements	67
e120	Products and technology for personal indoor and outdoor mobility and transportation		Percentage of agreement	87.75
e130	Products and technology for education		Kappa coefficient	0.76
e135	Products and technology for employment
e140	Products and technology for culture, recreation and sport
e150	Design, construction and building products and technology of buildings for public use
e155	Design, construction and building products and technology of buildings for private use
e160	Products and technology of land development
e199	Products and technology, unspecified
e210	Physical geography
e215	Population
e225	Climate
e310	Immediate family
e315	Extended family
e340	Personal care providers and personal assistants
e345	Strangers
e355	Health professionals
e398	Support and relationships, other specified
e399	Support and relationships, unspecified
e410	Individual attitudes of immediate family members
e445	Individual attitudes of strangers
e450	Individual attitudes of health professionals
e460	Societal attitudes
e498	Attitudes, other specified
e499	Attitudes, unspecified
e510	Services, systems and policies for the production of consumer goods
e520	Open space planning services, systems and policies
e535	Communication services, systems and policies
e535	Communication services, systems and policies
e555	Associations and organizational services, systems and policies
e580	Health services, systems and policies

## Sheet: Categories FG 3
ICF code	ICF category title		Inter-rater reliability	Value
e110	Products or substances for personal consumption		Number of agreements	358
e115	Products and technology for personal use in daily living		Number of disagreements	162
e125	Products and technology for communication		Percentage of agreement	68.85
e130	Products and technology for education		Kappa coefficient	0.32
e150	Design, construction and building products and technology of buildings for public use
e210	Physical geography
e215	Population
e225	Climate
e310	Immediate family
e315	Extended family
e320	Friends
e340	Personal care providers and personal assistants
e355	Health professionals
e360	Other professionals
e398	Support and relationships, other specified
e410	Individual attitudes of immediate family members
e420	Individual attitudes of friends
e455	Individual attitudes of other professionals
e460	Societal attitudes
e465	Social norms, practices and ideologies
e498	Attitudes, other specified
e535	Communication services, systems and policies
e555	Associations and organizational services, systems and policies
e560	Media services, systems and policies
e565	Economic services, systems and policies
e575	General social support services, systems and policies
e580	Health services, systems and policies
e590	Labour and employment services, systems and policies

## Sheet: Categories FG 4
ICF code	ICF category title		Inter-rater reliability	Value
e110	Products or substances for personal consumption		Number of agreements	446
e115	Products and technology for personal use in daily living		Number of disagreements	40
e120	Products and technology for personal indoor and outdoor mobility and transportation		Percentage of agreement	91.77
e150	Design, construction and building products and technology of buildings for public use		Kappa coefficient	0.84
e155	Design, construction and building products and technology of buildings for private use
e225	Climate
e240	Light
e310	Immediate family
e330	People in positions of authority
e340	Personal care providers and personal assistants
e345	Strangers
e355	Health professionals
e360	Other professionals
e450	Individual attitudes of health professionals
e455	Individual attitudes of other professionals
e520	Open space planning services, systems and policies
e535	Communication services, systems and policies
e560	Media services, systems and policies
e580	Health services, systems and policies
e590	Labour and employment services, systems and policies

## Sheet: Frequency of categories
ICF code	ICF category title	Frequency of appearance
e110	Products or substances for personal consumption	23
e355	Health professionals	23
e580	Health services, systems and policies	22
e310	Immediate family	20
e115	Products and technology for personal use in daily living	18
e150	Design, construction and building products and technology of buildings for public use	14
e340	Personal care providers and personal assistants	12
e225	Climate	10
e210	Physical geography	9
e535	Communication services, systems and policies	8
e555	Associations and organizational services, systems and policies	8
e120	Products and technology for personal indoor and outdoor mobility and transportation	7
e460	Societal attitudes	7
e560	Media services, systems and policies	7
e590	Labour and employment services, systems and policies	6
e135	Products and technology for employment	5
e320	Friends	5
e360	Other professionals	5
e410	Individual attitudes of immediate family members	5
e445	Individual attitudes of strangers	5
e125	Products and technology for communication	4
e155	Design, construction and building products and technology of buildings for private use	4
e398	Support and relationships, other specified	4
e450	Individual attitudes of health professionals	4
e455	Individual attitudes of other professionals	4
e465	Social norms, practices and ideologies	4
e520	Open space planning services, systems and policies	4
e565	Economic services, systems and policies	4
e575	General social support services, systems and policies	4
e215	Population	3
e240	Light	3
e399	Support and relationships, unspecified	3
e540	Transportation services, systems and policies	3
e130	Products and technology for education	2
e140	Products and technology for culture, recreation and sport	2
e220	Flora and fauna	2
e260	Air quality	2
e298	Natural environment and human-made changes to environment, other specified	2
e315	Extended family	2
e345	Strangers	2
e425	Individual attitudes of acquaintances, peers, colleagues, neighbours and community members	2
e498	Attitudes, other specified	2
e570	Social security services, systems and policies	2
e160	Products and technology of land development	1
e165	Assets	1
e199	Products and technology, unspecified	1
e250	Sound	1
e325	Acquaintances, peers, colleagues, neighbours and community members	1
e330	People in positions of authority	1
e350	Domesticated animals	1
e420	Individual attitudes of friends	1
e499	Attitudes, unspecified	1
e510	Services, systems and policies for the production of consumer goods	1
e515	Architecture and construction services, systems and policies	1
